# Supplementary material for: Crude Drugs for Clearing Heat Contain Compounds Exhibiting Anti-Inflammatory Effects in Interleukin-1β-Treated Rat Hepatocytes
Source: Molecules. 2025 Jan 19;30(2):416. doi: 10.3390/molecules30020416 (PMC11768083; doi:10.3390/molecules30020416)
Supplement: Supplementary file 1 [file molecules-30-00416-s001.zip]

Archive with 1 entries (1 files):
- molecules-3395668-supplementary.pdf
